# Supplementary material for: Decreased Plasma Level of Cytokeratin 20 (KRT20) Is Indicative of the Emergence and Severity of Acute GvHD Irrespective to the Type of Organ Involvement
Source: Biomedicines. 2022 Feb 22;10(3):519. doi: 10.3390/biomedicines10030519 (PMC8945709; doi:10.3390/biomedicines10030519)
Supplement: Supplementary file 1 [file biomedicines-10-00519-s001.zip › Table S1.xlsx]

## Sheet: Munka1
Patient ID	aGvHD developed	Cutaneous aGvHD	Gastro-intestinal aGvHD	Age	Gender	Indication of aHSCT	Donor	Conditioning regimen	Intensity of conditioning	aGvHD prophylaxis	Status (aHSCT + day 100)	aGvHD Grade
1004	Yes	Yes	No	64	Male	13MDS	Sibling	4BU/9FLU/5CTX/3ATG	22RIC	17MMF/25TAC	Dead	4
1023	Yes	Yes	No	25	Male	2AML	10Haplo	27THIO/4BU/9FLU	12MAC	5CTX/25TAC/17MMF	Alive	2
1173	Yes	Yes	No	38	Female	2AML	Sibling	4BU/9FLU/3ATG	12MAC	24SIR/25TAC	Alive	1
1103	Yes	Yes	No	34	Male	1ALL	Sibling	26TBI/8ETO	12MAC	24SIR/25TAC	Alive	2
1044	Yes	Yes	No	42	Male	16MM	Sibling	4BU/14MEL	12MAC	24SIR/25TAC	Alive	2
1060	Yes	Yes	No	68	Female	2AML	Sibling	4BU/9FLU/3ATG	22RIC	19MTX/25TAC	Alive	2
1133	Yes	Yes	No	40	Male	7CML	20MUD	26TBI/5CTX	12MAC	24SIR/25TAC	Alive	1
1063	Yes	Yes	No	60	Male	18MPN	20MUD	4BU/9FLU/3ATG	22RIC	19MTX/25TAC	Dead	4
1138	Yes	Yes	No	20	Male	1ALL	20MUD	26TBI/9FLU	12MAC	5CTX/25TAC/17MMF	Alive	1
1002	Yes	Yes	No	61	Female	21NHL	Sibling	4BU/9FLU/5CTX/3ATG	22RIC	19MTX/25TAC	Alive	1
1027	Yes	No	Yes	28	Male	2AML	20MUD	4BU/9FLU/3ATG	12MAC	24SIR/25TAC	Alive	3
1039/2	Yes	No	Yes	47	Male	18MPN	20MUD	4BU/9FLU/3ATG	22RIC	19MTX/25TAC	Dead	4
1307	Yes	No	Yes	57	Female	13MDS	20MUD	4BU/9FLU/3ATG	22RIC	19MTX/25TAC	Alive	2
1262	Yes	No	Yes	34	Male	1ALL	10Haplo	26TBI/9FLU	12MAC	5CTX/25TAC/17MMF	Unknown	1
1116	Yes	No	Yes	44	Male	2AML	20MUD	4BU/9FLU/3ATG	22RIC	24SIR/25TAC	Alive	1
1171	Yes	No	Yes	28	Male	1ALL	Sibling	26TBI/8ETO	12MAC	24SIR/25TAC	Dead	2
1309	Yes	No	Yes	33	Male	2AML	Sibling	4BU/9FLU	12MAC	6CYSP/19MTX	Alive	3-4
1346	Yes	No	Yes	51	Male	1ALL	20MUD	26TBI/8ETO	12MAC	5CTX/25TAC/17MMF	Alive	3-4
1314	Yes	No	Yes	19	Male	2AML	Sibling	4BU/9FLU/3ATG	12MAC	24SIR/25TAC	Alive	2
1338	Yes	No	Yes	21	Male	1ALL	Sibling	26TBI/8ETO	12MAC	24SIR/25TAC	Alive	2
1063/2	Yes	Yes	Yes	63	Male	18MPN	20MUD	4BU/9FLU/3ATG	22RIC	19MTX/25TAC	Dead	4
1000	Yes	Yes	Yes	22	Female	13MDS	20MUD	4BU/9FLU/3ATG	22RIC	24SIR/25TAC	Alive	3
1162/2	Yes	Yes	Yes	58	Male	13MDS	20MUD	28TREO/9FLU/3ATG	22RIC	6CYSP/19MTX	Dead	2
1264	Yes	Yes	Yes	65	Male	13MDS	Sibling	4BU/9FLU	22RIC	6CYSP/19MTX	Alive	2
1001/2	Yes	Yes	Yes	40	Female	2AML	20MUD	4BU/9FLU/5CTX/3ATG	22RIC	24SIR/17MMF	Dead	2
1391	Yes	Yes	Yes	66	Male	13MDS	20MUD	4BU/9FLU/3ATG	22RIC	19MTX/25TAC	Dead	3-4
1601	Yes	Yes	Yes	21	Female	1ALL	10Haplo	26TBI/9FLU	12MAC	17MMF	Dead	3-4
1416	Yes	Yes	Yes	66	Male	13MDS	Sibling	4BU/9FLU/3ATG	22RIC	6CYSP/19MTX	Dead	3-4
1300	Yes	Yes	Yes	36	Female	2AML	10Haplo	27THIO/4BU/9FLU/3ATG	12MAC	No	Dead	2
1055	No	No	No	56	Male	21NHL	Sibling	4BU/9FLU	22RIC	24SIR/25TAC	Dead	No
1115	No	No	No	46	Male	16MM	Sibling	26TBI/14MEL	12MAC	24SIR/25TAC	Alive	No
1106	No	No	No	25	Male	1ALL	20MUD	26TBI/9FLU	12MAC	5CTX/25TAC/17MMF	Alive	No
1260	No	No	No	52	Female	2AML	20MUD	4BU/9FLU/5CTX/3ATG	22RIC	19MTX/25TAC	Alive	No
1259	No	No	No	38	Male	2AML	20MUD	4BU/9FLU/3ATG	22RIC	24SIR/25TAC	Alive	No
1308	No	No	No	42	Male	1ALL	Sibling	26TBI/5CTX	12MAC	24SIR/25TAC	Dead	No
1040	No	No	No	22	Female	11HD	20MUD	9FLU/26TBI/5CTX/3ATG	22RIC	24SIR/25TAC	Alive	No
1018	No	No	No	49	Female	2AML	20MUD	4BU/9FLU/3ATG/23RTM	12MAC	24SIR/25TAC	Dead	No
1078	No	No	No	41	Male	2AML	20MUD	4BU/9FLU/3ATG/23RTM	12MAC	24SIR/25TAC	Alive	No
1085	No	No	No	58	Male	18MPN	20MUD	4BU/9FLU/3ATG	12MAC	24SIR/25TAC	Alive	No
	Legend:
	Summary of all relevant clinical data of patients analyzed in the present study, undergoing allogeneic hematopoietic stem cell transplantation (aHSCT) and subsequently developing either cutaneous, or gastrointestinal acute graft versus host disease (aGvHD), both, or none.
	Patient data shown include age and gender of the recipient, indication of aHSCT, any relapse upon prior aHSCT, relationship to aHSC donor, type and intensity of conditioning regimen applied, aGvHD prophylaxis applied, day of sample collection, and treatment outcome.
	List of abbreviations:
	1ALL: Acute lymphoblastic leukaemia
	2AML: Acute myeloid leukaemia
	3ATG: Anti-thymocyte globulin
	4BU: Busulfan
	5CTX: Cyclophosphamide
	6CYSP: Cyclosporine
	7CML: Chronic myelogenous leukaemia
	8ETO: Etoposide
	9FLU: Fludarabine
	10Haplo: Haploidentical donor
	11HD: Huntington's disease
	12MAC: Myeloablative conditioning
	13MDS: Myelodysplastic syndrome
	14MEL: Melphalan
	15MF: Myelofibrosis
	16MM: Multiple myeloma
	17MMF: Mycophenolate mofetil
	18MPN: Myeloproliferative neoplasm
	19MTX: Methotrexate
	20MUD: Matched unrelated donor
	21NHL: Non-Hodgkin lymphoma
	22RIC: Reduced intensity conditioning
	23RTM: Rituximab
	24SIR: Sirolimus
	25TAC: Tacrolimus
	26TBI: Total Body Irradiation
	27THIO: Thiotepa
	28TREO: Treosulfan
