# Supplementary material for: Decreased Plasma Level of Cytokeratin 20 (KRT20) Is Indicative of the Emergence and Severity of Acute GvHD Irrespective to the Type of Organ Involvement
Source: Biomedicines. 2022 Feb 22;10(3):519. doi: 10.3390/biomedicines10030519 (PMC8945709; doi:10.3390/biomedicines10030519)
Supplement: Supplementary file 1 [file biomedicines-10-00519-s001.zip › Table S2.xlsx]

## Sheet: Munka1
Patient ID	aGvHD developed	Cutaneous aGvHD	Gastro-intestinal aGvHD	Age	Gender	Indication of aHSCT	Donor	Conditioning regimen	Intensity of conditioning	aGvHD prophylaxis	Status (aHSCT + day 100)	aGvHD grade
1389	Yes	Yes	Yes	31	Female	13HLH	23MUD	6BU/11FLU/3ATG	14MAC	31SIR/32TAC	A	2
1415	Yes	Yes	Yes	48	Female	4B-ALL	12Haplo	34TBI/11FLU	14MAC	32TAC/7CTX/20MMF	A	2
1416	Yes	Yes	Yes	66	Male	15MDS	Sibling	6BU/11FLU/3ATG	28RIC	9CYSP/22MTX	D	2-3
1442	Yes	Yes	Yes	34	Female	2AML	23MUD	6BU/11FLU/3ATG/Mabthera	14MAC	31SIR/32TAC	D	2
1472	Yes	Yes	Yes	38	Female	19MM	Sibling	6BU/18MEL/Gemcitabine	28RIC	31SIR/32TAC/3ATG	A	2
1496	Yes	Yes	Yes	19	Female	4B-ALL	23MUD	34TBI/10ETO	14MAC	32TAC/7CTX/20MMF/3ATG	A	2
1440	Yes	No	Yes	20	Female	4B-ALL	23MUD	34TBI/10ETO/3ATG/Mabthera	14MAC	31SIR/32TAC	A	2-3
1443	Yes	No	Yes	39	Female	19MM	Sibling	11FLU/17MEL/3ATG	28RIC	31SIR/32TAC	A	3
1464	Yes	No	Yes	42	Male	2AML	Sibling	6BU/11FLU/3ATG/Mabthera	14MAC	31SIR/32TAC	D	2
1468	Yes	No	Yes	32	Female	30SAA	23MUD	11FLU/8CTX/3ATG	28RIC	9CYSP/31SIR/20MMF	D	2
1489	Yes	No	Yes	46	Male	4B-ALL	23MUD	34TBI/10ETO	14MAC	32TAC/7CTX/20MMF	A	2
1493	Yes	No	Yes	42	Female	33T-ALL	23MUD	34TBI/10ETO	14MAC	32TAC/7CTX/20MMF	A	2
1519	Yes	No	Yes	22	Male	4B-ALL	Sibling	34TBI/10ETO	14MAC	8CTX/9CYSP/3ATG	D	3
1383	Yes	Yes	No	63	Male	15MDS	23MUD	6BU/11FLU/3ATG	28RIC	9CYSP/22MTX	A	2
1386	Yes	Yes	No	39	Male	15MDS	23MUD	6BU/11FLU/8CTX/3ATG	28RIC	32TAC/22MTX	A	1
1407	Yes	Yes	No	21	Male	24NHL	12Haplo	34TBI/10ETO	14MAC	32TAC/7CTX/20MMF	A	2
1452	Yes	Yes	No	58	Male	1ALL	Sibling	34TBI/10ETO	14MAC	31SIR/32TAC	D	2
1463	Yes	Yes	No	55	Male	18MF	23MUD	6BU/11FLU/3ATG	14MAC	32TAC/7CTX/20MMF	A	2
1490	Yes	Yes	No	59	Male	16MDS RAEB-II	23MUD	6BU/11FLU/3ATG/Mabthera	28RIC	22MTX/9CYSP/20MMF	A	1
1491	Yes	Yes	No	27	Female	27PreB-ALL	23MUD	34TBI/10ETO	14MAC	32TAC/7CTX/20MMF	D	2
1492	Yes	Yes	No	45	Female	2AML	Sibling	35THIO/6BU/11FLU	14MAC	32TAC/20MMF/3ATG	D	2
1497	Yes	Yes	No	25	Female	26PNH	12Haplo	35THIO/36TREO/11FLU	14MAC	32TAC/7CTX/20MMF/3ATG	A	1
1499	Yes	Yes	No	29	Female	33T-ALL	Sibling	34TBI/10ETO	14MAC	8CTX/9CYSP/3ATG	A	2
1500	Yes	Yes	No	60	Female	2AML	23MUD	35THIO/6BU/11FLU	14MAC	32TAC/7CTX/20MMF/3ATG	A	1
1506	Yes	Yes	No	27	Female	30SAA	Sibling	6BU/11FLU/3ATG/7CTX	28RIC	8CTX/9CYSP	A	1
1511	Yes	Yes	No	41	Female	4B-ALL	12Haplo	34TBI/10ETO	14MAC	32TAC	A	2
1522	Yes	Yes	No	48	Female	24NHL	23MUD	11FLU/3ATG/7CTX/low dose 34TBI	14MAC	32TAC/7CTX/20MMF	A	2
1365	No	No	No	53	Female	21MPN	Sibling	6BU/11FLU/3ATG	14MAC	31SIR/32TAC	D	-
1368	No	No	No	55	Male	15MDS	23MUD	35THIO/6BU/11FLU	14MAC	32TAC/7CTX/20MMF	A	-
1369	No	No	No	39	Female	30SAA	Sibling	11FLU/3ATG/7CTX	28RIC	9CYSP/22MTX	A	-
1382	No	No	No	61	Female	2AML	Sibling	6BU/11FLU	28RIC	9CYSP/22MTX	A	-
1384	No	No	No	59	Male	2AML	23MUD	6BU/11FLU/3ATG	28RIC	9CYSP/22MTX	A	-
1385	No	No	No	43	Female	4B-ALL	Sibling	34TBI/7CTX	14MAC	31SIR/32TAC	D	-
1387	No	No	No	31	Male	5B-TH	23MUD	35THIO/36TREO/11FLU/3ATG	14MAC	31SIR/32TAC	A	-
1402	No	No	No	66	Female	2AML	Sibling	36TREO/11FLU	28RIC	9CYSP/22MTX	A	-
1403	No	No	No	43	Male	2AML	Sibling	6BU/11FLU/3ATG	14MAC	9CYSP/20MMF	A	-
1413	No	No	No	23	Male	30SAA	12Haplo	6BU/11FLU/3ATG/7CTX	14MAC	32TAC/7CTX/20MMF	D	-
1414	No	No	No	56	Female	15MDS	23MUD	6BU/11FLU/3ATG/Mabthera	28RIC	32TAC/22MTX	D	-
1418	No	No	No	36	Female	15MDS	Sibling	6BU/11FLU/3ATG	28RIC	31SIR/32TAC	A	-
1419	No	No	No	31	Male	26PNH	Sibling	6BU/11FLU/3ATG	28RIC	9CYSP/22MTX	A	-
1432	No	No	No	50	Female	2AML	23MUD	6BU/11FLU/3ATG/Mabthera	14MAC	31SIR/32TAC	A	-
1439	No	No	No	57	Female	18MF	23MUD	6BU/11FLU/3ATG	28RIC	31SIR/32TAC	A	-
1441	No	No	No	43	Male	2AML	23MUD	6BU/11FLU/3ATG	14MAC	31SIR/32TAC	A	-
1444	No	No	No	21	Male	4B-ALL	23MUD	34TBI/10ETO	14MAC	31SIR/32TAC	A	-
1453	No	No	No	51	Male	2AML	Sibling	6BU/11FLU/3ATG	14MAC	31SIR/32TAC	A	-
1455	No	No	No	61	Male	2AML	Sibling	6BU/11FLU/3ATG	14MAC	31SIR/32TAC	A	-
1460	No	No	No	48	Male	2AML	Sibling	6BU/11FLU/3ATG/Mabthera	14MAC	31SIR/32TAC	D	-
1461	No	No	No	50	Female	2AML	12Haplo	35THIO/6BU/11FLU	14MAC	32TAC/7CTX/20MMF	D	-
1465	No	No	No	32	Male	18MF	23MUD	6BU/11FLU/3ATG	14MAC	31SIR/32TAC	A	-
1466	No	No	No	39	Female	2AML	23MUD	6BU/11FLU/3ATG/Mabthera	14MAC	31SIR/32TAC	A	-
1467	No	No	No	31	Male	2AML	23MUD	6BU/11FLU/3ATG/Mabthera	14MAC	31SIR/32TAC	A	-
1471	No	No	No	40	Female	2AML	12Haplo	35THIO/6BU/11FLU/3ATG	14MAC	32TAC/7CTX/20MMF	A	-
1473	No	No	No	47	Male	2AML	23MUD	6BU/11FLU/3ATG/Mabthera	14MAC	31SIR/32TAC	A	-
1474	No	No	No	52	Male	Sézary disease	Sibling	6BU/11FLU/3ATG	28RIC	31SIR/32TAC	A	-
1476	No	No	No	47	Male	18MF	23MUD	6BU/11FLU/3ATG	14MAC	32TAC/7CTX/20MMF	D	-
1483	No	No	No	54	Male	18MF	Sibling	6BU/11FLU/3ATG	28RIC	31SIR/32TAC	D	-
1486	No	No	No	20	Male	33T-ALL	23MUD	34TBI/10ETO/3ATG	14MAC	32TAC/7CTX/20MMF	A	-
1487	No	No	No	47	Female	2AML/15MDS	23MUD	35THIO/6BU/11FLU	14MAC	32TAC/7CTX/20MMF	A	-
1488	No	No	No	40	Female	2AML/15MDS	23MUD	35THIO/10ETO/7CTX // 6BU/11FLU/3ATG	28RIC //28RIC	32TAC/7CTX/20MMF	D	-
1494	No	No	No	51	Female	2AML/15MDS	23MUD	34TBI/10ETO	14MAC	32TAC/7CTX/20MMF	A	-
1504	No	No	No	42	Female	primer kidney amyloidosis	12Haplo	11FLU/17MEL	28RIC	32TAC/7CTX/20MMF/3ATG	A	-
1507	No	No	No	37	Female	2AML	23MUD	35THIO/6BU/11FLU/3ATG	14MAC	32TAC/7CTX/20MMF	A	-
1509	No	No	No	31	Female	15MDS	12Haplo	35THIO/36TREO/11FLU	14MAC	32TAC/7CTX/20MMF/3ATG	A	-
1512	No	No	No	19	Male	4B-ALL	12Haplo	34TBI/10ETO	14MAC	32TAC	D	-
1518	No	No	No	40	Male	33T-ALL	23MUD	34TBI/10ETO	14MAC	32TAC/7CTX/20MMF/3ATG	A	-
1524	No	No	No	40	Male	2AML	12Haplo	35THIO/6BU/11FLU/3ATG	14MAC	32TAC/7CTX/20MMF	A	-
1525	No	No	No	55	Female	2AML	Sibling	35THIO/36TREO/11FLU	14MAC	8CTX/9CYSP/3ATG	A	-
	Legend:
	Summary of all relevant clinical data of patients analyzed in a second set in the present study, undergoing allogeneic hematopoietic stem cell transplantation (aHSCT) and subsequently developing either cutaneous, or gastrointestinal acute graft versus host disease (aGvHD), both, or none.
	Patient data shown include age and gender of the recipient, indication of aHSCT, any relapse upon prior aHSCT, relationship to aHSC donor, type and intensity of conditioning regimen applied, aGvHD prophylaxis applied, status of the patient, GvHD grade and HLA match
	List of abbreviations:
	1ALL: Acute lymphoblastic leukemia
	2AML: Acute myeloid leukemia
	3ATG: Anti-thymocyte globulin
	4B-ALL: Acute B Lymphoblastic Leukemia
	5B-TH: Beta thalassemia
	6BU: Busulfan
	7CR: Complete remission
	8CTX: Cyclophosphamide
	9CYSP: Cyclosporine
	10CML: Chronic myelogenous leukemia
	11ETO: Etoposide
	12FLU: Fludarabine
	13Haplo: Haploidentical donor
	14HLH: Hemophagocytic lymphohistiocytosis
	15MAC: Myeloablative conditioning
	16MDS: Myelodysplastic syndrome
	17MDS RAEB-II: Myelodysplastic syndrome – Refractory Anaemia with Excess Blasts
	18MEL: Melphalan
	19MF: Myelofibrosis
	20MM: Multiple myeloma
	21MMF: Mycophenolate mofetil
	22MPN: Myeloproliferative neoplasm
	23MTX: Methotrexate
	24MUD: Matched unrelated donor
	25NHL: Non-Hodgkin lymphoma
	26NR: No response
	27PNH: Paroxysmal nocturnal hemoglobinuria
	28PreB-ALL: Pre acute B Lymphoblastic Leukemia
	29RIC: Reduced intensity conditioning
	30RTM: Rituximab
	31SAA: Severe aplastic anemia
	32SIR: Sirolimus
	33TAC: Tacrolimus
	34T-ALL: T-Cell Acute Lymphoblastic Leukemia
	35TBI: Total Body Irradiation
	36THIO: Thiotepa
	37TREO: Treosulfan
	38VGPR: Very Good Partial Response
